# Supplementary material for: The Revisions of the First Autobiography of AT Still, the Founder of Osteopathy, as a Step towards Integration in the American Healthcare System: A Comparative and Historiographic Review
Source: Healthcare (Basel). 2024 Jan 6;12(2):130. doi: 10.3390/healthcare12020130 (PMC10815194; doi:10.3390/healthcare12020130)
Supplement: Supplementary file 1 [file healthcare-12-00130-s001.zip]

Archive with 1 entries (1 files):
- healthcare-2769432-supplementary.pdf
